# Supplementary material for: Beyond the Spotlight: Enterobacter spp. as Overlooked Carbapenemase Producers in Europe
Source: Antibiotics (Basel). 2025 Oct 18;14(10):1045. doi: 10.3390/antibiotics14101045 (PMC12561059; doi:10.3390/antibiotics14101045)
Supplement: Supplementary file 1 [file antibiotics-14-01045-s001.zip]

Archive with 1 entries (1 files):
- antibiotics-3922826-supplementary.xlsx
