# Supplementary material for: Beyond the Spotlight: Enterobacter spp. as Overlooked Carbapenemase Producers in Europe
Source: Antibiotics (Basel). 2025 Oct 18;14(10):1045. doi: 10.3390/antibiotics14101045 (PMC12561059; doi:10.3390/antibiotics14101045)
Supplement: Supplementary file 1 [file antibiotics-14-01045-s001.zip › antibiotics-3922826-supplementary.xlsx]

## Sheet: Sheet1
Table S1. Characteristics of carbapenemase-producing Enterobacter spp. isolates in Europe (2000–2025).
No	PMID	year	country	study scope	species	detected carbapenemases (No of isolates)	link with a foreign country	genetic location	genetic environment	other resistance genes	clonal analysis (No of isolates)	susceptibility to colistin (COL) fosfomycin (FOS) tigecycline (TGC)	sample origin
1	15761066	2003	Greece	hospital	E. cloacae	VIM-1 (1)		plasmid	class 1 integron, In87	aac(60)-IIc			blood
2	17918078	2005-2006	Spain	hospital	E. cloacae	VIM-1 (12) NDM-1		plasmid (IncH12)	class 1 integron	aacA4-aadA1)	PFGE (6 types)		blood urine recatal swab
3	18234876 E. aerogenes
4	18269335	2003-2006	Greece	hospital	E. cloacae	VIM-1 (1)						COL S TGC S	blood
5	18625772	2002	France	hospital	E. cloacae	KPC-2 (1)		plasmid		blaTEM-1 blaKLUC-2			blood
6	18809945	2004	Italy	national	E. cloacae	VIM-1 (1)
7	19504135	2006-2008	Spain	hospital	E. cloacae	VIM-1 (2)							blood
8	20086157	2009	Turkey	international	E. cloacae	OXA-48 (2)		plasmid	Tn1999		not related		CSF
9	20089541	2006-2007	Spain	hospital	E. cloacae	VIM-1 (7)		plasmid		blaCTX-M-9 blaCTX-M-3 qnrS aac(60)	PFGE (4 types)		various
10	20345467	2008	Italy	hospital longterm facilities	E. cloacae	VIM (2)							various
11	20705517	2003-2009	UK	international	Enterobacter spp.	NDM-1 (5)	yes	plasmid					various
12	21393151	2008-2009	UK	national	E. cloacae	IMP-1 (3)					single clone outbreak		blood urine
13	21393189	2010	France	multicenter (2 hospitals)	E. cloacae	OXA-48 (2)	yes	plasmid	Tn1999	blaTEM-1 blaCTX-M-15	diverse clones	COL S	rectal swab urine
14	21444697	2010	Belgium	hospital	E. cloacae	NDM-1 (1)	yes			blaTEM-1 blaCTX-M-15 blaSHV-12 QnrB2-lke ArmA			wound
15	21663708	2004-2011	France	national	E. cloacae	OXA-48 (4) KPC (1) VIM (1)	yes
16	21745445	2007-2011	Belgium	national	E. cloacae	OXA-48 (9) VIM-1 (1) NDM-1 (1)	no
17	21873034	2004-2005	Greece	hospital	E. cloacae	VIM-1 (2)		plasmid		aacA7 dhfrI aadA1	diverse clones
18	21899979	2010-2011	Germany	hospital	E. cloacae	VIM-1 (2)							wound
19	21969331	2011	Greece	hospital	E. cloacae	VIM-1 (1)		plasmid	class 1 integron			COL S	wound
20	22115539	2010-2011	Belgium	multicenter (9 hospitals)	E. cloacae	OXA-48 (9) NDM-1 (1) VIM-1 (1)							various
21	22194339	2006-2010	Austria	regional	E. cloacae	VIM-1 (28)
22	22290940	2008-2010	Germany	multicenter (5 hospitals)	E. cloacae	OXA-48 (1)		plasmid (IncL/M)				COL S	drenage swab
23	22481058	2009-2011	Spain	hospital	E. cloacae	VIM-1 (7)		plasmid (IncHI2)			three clonal clusters		various
24	22507109 review
25	22532467	2007-2011	UK	national	E. cloacae	OXA-48 (2)		plasmid	Tn1999-2				urine
26	22721811	2010	Hungary	hospital	E. cloacae	VIM-4 (60)			class-1 integron In238a		single clone outbreak	COL S	various
27	22855858	2008-2011	Finland	national	E. cloacae	IMI-2 (1) IMI-1 (1) NMC-A (1)							pus rectal swab
28	22956023	2009	Spain	multicenter (35 hospitals)	E. cloacae	VIM-1 (11)					not realeted
29	23152484	2011	Germany	regional (2)	E. cloacae	GIM-1 (2)		plasmid	class 1 integron (blaGIM-1, aacA4, aadA1, blaOXA-2) class 1 integron (blaGIM-1, aadB)		not realeted		urethral infection
30	23546833	2012	Czech Republic	hospital	E. cloacae	NDM-4 (1)	yes	plasmid	ISAba125			COL R	rectal swab
31	23580560 Not Europe
32	23620617	2012	Ireland	hospital	E. cloacae	NDM-1 (1)	yes						wound
33	23622881 Not Europe
34	23733457	2010	France	hospital	E. cloacae	OXA-48 (1)		plasmid	Tn1999.2				rectal swab
35	23929227	2013	Ireland	hospital	E. asburiae	IMI-1 (1)	no					COL R FOS R	rectal swab
36	23929228	2001-2011	France	international	E. cloacae	OXA-48 (4)	yes	plasmid (IncL/M)	Tn1999.2 Tn1999.4
37	24041898	2012	Spain	national (49 hospitals)	E. cloacae Enterobacter spp.	OXA-48 (7) VIM (9) KPC (1) IMP (2)
38	24125922	2011-2012	Italy	regional	E. cloacae E. asburiae	VIM-1 (3)						COL R TGC R
39	24183483	2012	Romania	hospital	E. cloacae	NDM-1 (2)					PFGE (1 type)	COL S	pus
40	24275115	2012	France	national	Enterobacter spp.	OXA-48 (25) NDM (5) VIM (1) IMI (2)	yes
41	14742229	2002	Italy	hospital	E. cloacae	VIM-4 (1)		plasmid					pancreatic drainages
42	15504876 Not Europe
43	18184647 No Enterobacter spp.
44	22203599	2011	France	hospital	E. cloacae	IMI-1 (1)							tracheal aspirate
45	20686438	2010	Spain	hospital	E. cloacae	VIM-1 (3)	yes	plasmid (IncHI2)	class 1 integron
46	9901094	2005-2007	Spain	hospital	E. cloacae	VIM-1 (19)		plasmid (IncHI2 or IncI1)	In2-Tn402 Tn402 [type B]
47	16189133	before 2002	Turkey	hospital	E. cloacae	VIM-5 (1)		plasmid (pEDV5)	class 1 integron
48	17227206	2000-2004	Turkey Italy	international	E. cloacae	IMP-1 (19) VIM-1					not realeted		various
49	18321204	2008	Italy	hospital	E. cloacae	VIM-1 (1)		chromosome plasmid					sputum
50	19741074	2007-2008	Italy	hospital	E. cloacae	VIM-1 (28)		plasmid	class 1 integron	blaSHV-12		COL R	body fluid tissue culture
51	24346066 No Enterobacter spp.
52	24412601	2013	Italy	hospital	E. cloacae	VIM-1 (1)				blaTEM-1 blaSHV-12		COL S FOS S TGC S	CSF
53	24657043	2010-2012	Spain	hospital	E. cloacae, E. asburiae	VIM-1 (13) KPC-2 (3)					diverse clones	COL R FOS R TGC R	various
54	24674100	2011-2012	Croatia	multicenter (4 hospitals)	E. cloacae E.amnigenus	NDM-1 (1) VIM-1 (23)		plasmid (PBRT L/M or PBRT A/C)		blaTEM-1 blaCTX-M-15	PFGE (9 types) releated, single clone outbreak		various
55	24702943	2007-2012	Spain	hospital	E. cloacae	VIM-1 (37) VIM-2 (1) KPC (5)		plasmid (IncHI2)	In624 (intI–blaVIM-1–aacA4–dfrB1–aadA1–catB2–qacE_x0002_1/sul1) In488 (intI–blaVIM-1–aacA4–aadA1–qacE_x0002_1/sul1)		diverse clones	COL S FOS S TGC S	various
56	24716493	2012	Croatia	hospital	E. cloacae	VIM-1 (6)					single clone outbreak	COL S	various
57	24769387	2008-2013	UK	national	Enterobacter spp.	NDM-1 (31)							various
58	24880076	2012	Poland	hospital	E. cloacae	OXA-48 (3)					ST89	COL R TGC R	blood bronchial
59	24942333 No Enterobacter spp.
60	25037867	2011-2013	France	regional	E. cloacae	OXA-48 (1)
61	25060972	2011-2012	Romania	multicenter (several hospitals)	E. cloacae	NDM-1 (10)							various
62	25216820	2008-2011	International		E. cloacae	VIM-1 (6) KPC-2 (3)				blaCTX-M-15 blaSHV	Diverse STs (ST78, ST66, ST114, ST108…)		rectal swab
63	25246399	2013	Portugal	hospital	E. cloacae	OXA-48 (1)	no	plasmid	Tn1999.2	repA traU parA		COL S TGC S	urine
64	25267671	2009-2011	International	hospital	E. cloacae	VIM-1 (4) VIM-4 (1) OXA-48 (2)					releated (two strains in two country)
65	25444940	2011-2014	Italy	regional	E. cloacae	VIM (2)
66	25445118	2010-2011	Greece	hospital	E. cloacae	VIM (9)			class 1 integrons			COL S	various
67	25759034	2008-2011	International	hospital	E. cloacae E. asburiae	VIM-1 (8)		plasmid (IncA/C, IncHI2)	In87 In 4873 In 916 In 110	blaCTX-M-9 blaSHV-5 blaSHV-12	Diverse STs (ST85, ST86, ST87, ST88, ST98, ST114, ST108, ST134…)		rectal swab
68	25824224	2013	Spain	national	E. cloacae Enterobacter spp.	OXA-48 (5) VIM (29) KPC (1) IMP (5)							various
69	25882764	2008-2011	Greece	hospital	E. cloacae Enterobacter spp.	MBL (3)							perineum wounds
70	26082260 No CPE
71	26163400 No Enterobacter spp.
72	26307466	2013-2014	Spain	hospital	E. cloacae	OXA-48 (21)		plasmid (IncL/M)	Tn1999.1	blaCTX-M-15	PFGE (7 types) Diverse STs (ST45, ST66, ST74, ST78)		various
73	26518051	2013	Spain	hospital	E. cloacae	OXA-48 (1)						COL S TGC R	rectal swab
74	26526183	2013-2014	Russia	hospital	E. cloacae	OXA-48 (1)		plasmid (IncL/M)					endotracheal aspirate urine
75	26546855 Same data as No 70
76	26643349	2012-2014	International	multicenter (202 hospitals)	E. cloacae	VIM-1 (14) VIM-31 (1) NDM-1 (4)							various
77	26675038	2013-2015	International	post-EuSCAPE	E. cloacae	VIM-1 NDM-1
78	26794850	2015	Germany	hospital	E. cloacae	OXA-48 (1)	yes						rectal swab
79	26846210	2003-2014	UK	national	E. cloacae complex	KPC-4 (24)		plasmid (ColE-like)	Tn4401a		ST171 (8)		various
80	26974389	2013-2014	Romania	hospital	E. cloacae	VIM (2)						COL S	various
81	27004836 E. aerogenes
82	27174090	2013-2014	Croatia	multicenter (3 hospitals)	E. cloacae	VIM (31) NDM+ VIM (1) OXA-48+ VIM (2)	no	plasmid (IncL/M, IncN, Inc A/C)		blaTEM-1 blaCTX-M-15	REP-PCR (10 types) Diverse STs (ST91, ST92, ST105, ST133, ST134, ST190, ST419, ST418)	COL R	various
83	27436392	2013-2014	Croatia	hospital	E. cloacae	NDM-1 (4)		plasmid (IncHI2, X3, X1)		blaTEM-1 blaCTX-M-15 blaOXA-1 blaSHV-12	ST133	COL S	urine abdominal infection
84	27530752	2012-2014	Spain	national	E. cloacae	KPC-2 (12) KPC-3 (1)					PFGE (2 types)
85	27624807	2014	Ireland	multicenter (6 hospitals)	E. cloacae	KPC (1)	no						rectal swab
86	27685838	2014	France	national	E. cloacae E. asburiae	OXA-48 (4) VIM-1 (2) IMP-1 (1) OXA-48+VIM-1 (1)					PFGE (diverse clones)	COL R	various
87	27742202	2012	Norway	hospital	E. cloacae complex	IMI-9 (1)	yes	chromosome	imiR		ST635		urine
88	27866753 In Spanish
89	28073969	2007-2014	England	multicenter (22 hospitals)	E. cloacae complex	KPC-2 (11) NDM-1 (8)	yes	plasmid (IncN,IncF,IncA/C,X3)		blaTEM-1	Diverse STs (ST56, ST88, ST121, ST133, ST137, ST190, ST171, ST182, ST200).		various
90	28199647	2008-2014	UK	national	E. cloacae complex Enterobacter spp.	OXA-48 (45) OXA-48+NDM-1 (2)	yes	plasmid (IncL/M, IncN, IncHI1, several IncF)		blaTEM-1 blaSHV	Diverse STs		various
91	28205502	2012-2014	France	national	E. cloacae Enterobacter spp.	OXA-48 (101) KPC (1) VIM (9) NDM-1 (6) IMP-1 (1) IMI (3) OXA-48+VIM-1 (2)	yes						various
92	28520983	2008-2014	International	International	E. cloacae complex	VIM-1 (28) VIM-4 (3) VIM-5 (1) VIM-31 (1)			In110 In1209	blaCTX-M-15 blaSHV-12	Diverse STs (11 CCs and 24 STs)
93	28537547 No Enterobacter spp.
94	28605515	2016	UK	hospital	E. cloacae complex	FRI-2 (1)	no	plamsid (IncF/IncR)				COL S TGC S	rectal swab
95	28859446	2012-2014	Belgium	national	E. cloacae	OXA-427 (3)		plasmid (A/C2 plasmid, pOXA-427)		blaCTX-M-15 blaTEM-1 blaOXA-1	rep-PCR (clonal) ST171 (3)
96	29030313	2016	Czech Republic	hospital	E. asburiae	IMI-2 (1)		plasmid (pEasb-36567cz)				COL R	rectal swab
97	29039717	2016-2017	Germany	hospital	E. cloacae	NDM (1)	yes			blaCTX-M-15 blaTEM-1 blaOXA-1			wound
98	29061750	2013-2015	Denmark	multicenter (6 hospitals)	E. asburiae	OXA-436 (3)	no	plasmid (pOXA436)		blaACT-6-like blaOXA-10 blaSHV-12 blaTEM-1b		COL S TGC S
99	29063446	2015	Netherlands	hospital	E. cloacae	OXA-48 (1)	yes				ST114	COL s TGC R	wound
100	29141051	2007-2014	Norway	national	E. cloacae complex	KPC-2 (2) NDM-1 (1) IMI-9 (1)	yes				Diverse STs (ST92, ST456, ST484, ST635)	COL R TGC R	various
101	29150370	2016	Czech Republic	hospital	E. cloacae	GES-5 (1)		plasmid (pEcl-35771cz)	In1406		ST252	COL S TGC S	wound
102	29237086	2013-2017	Poland	national	E. cloacae complex	OXA-48 (1)		plasmid (IncL)	Tn1999.2		ST78	COL S	rectal swab
103	29253163	2016-2017	UK	multicenter (5 hospitals)	E. cloacae	KPC (2) IMP (1)						COL S	urine
104	29458443	2013-2014	Spain	hospital	Enterobacter spp.	OXA-48							various
105	29558058 In Russian												various
106	29649276	2015-2016	Germany	hospital	E. cloacae complex	OXA-48 (1) VIM (2) NDM (1)							various
107	29750595	2009-2016	Germany	hospital	E. hormaechei	GIM-1 (33)		plasmid	In770 Tn6216		cgMLST (3 clusters, 3 singletons)	COL S	various
108	29800674	2014-2015	Italy	multicenter (18 hospitals)	E. cloacae	VIM (1)							various
109	29897538	2013	Austria	hospital	E. cloacae	LMB-1 (1)		plasmid (pNRZ-10170-LMB-1)	IS6 IS91	blaTEM-1 blaAmpC blaOXA-9	ST742	COL S	rectal swab
110	29927373	2015-2017	Croatia	multicenter (10 hospitals)	E. cloacae	OXA-48 (5)			IS1999	blaCTX-M blaTEM-1b	2 clusters (EI i EII) ST66 (2)	COL S	various
111	29986025	2006-2012	Poland	national	E. cloacae complex E. hormaechei E. amnigenus	VIM (64)		plasmid (IncM, IncHI2) chromosome (ST96, ST135)	class 1 integrons (In238, In70, In1444, In445)	blaCTX-M-3 blaCTX-M-15 blaTEM-1 blaSHV-12 blaSHV-5	10 STs (ST90 (37), ST89 (15), ST91-96, ST99, ST135)		various
112	30053018 No CPE
113	30099521	2008-2014	Global	global	E. cloacae complex	VIM (33) IMP (9)		plasmid (IncL/M, IncC, IncHI2, IncHI2A, IncN2)					various
114	30123500	2015-2016	France	multicenter (2 hospitals)	E. cloacae complex	NDM-1 (1)							rectal swab
115	30141138 E. aerogenes
116	30153069	2018	Austria	outpatient	E. mori	IMI-2 (1)	no	plasmid (pDSMZ16690)			ST1009	COL S FOS S TGC S	ear swab
117	30472289	2018	Spain	hospital	E.hormaechei	NDM-17 (3)	no	plasmid (IncX3, pEC-NDM-7)	IS26	blaCTX-M-15	ST78	COL S TGC S	multiple
118	30477920	2013-2017	Italy	hospital	E. cloacae	VIM (126)					2 clusters		various
119	30488368	2014-2016	France	multicenter (13 hospitals)	E. cloacae	OXA-48 (4)	yes						various
120	30869579	2014-2016	UK	multicenter (2 hospitals)	E. cloacae	VIM (5) IMP (4) KPC (1) NDM (1) IMI (1)						COL R FOS R TGC R	various
121	31225613	2016-2017	UK	national	E. cloacae	OXA-48 (6) OXA-181 (1)		plasmid (IncL, TrfA, IncX3, IncR,ColRNAI)		blaOXA-1 (6) blaCTX-M-15 (4) blaCTX-M-9 (3) blaSHV-12 (1) blaTEM-1 (1) blaACT-7 (5) blaACT-14 (1) blaACT-15 (1)	1 cluster (ST66 (4), ST108, ST110 and ST135)		various
122	31634537	2017-2018	UK	hospital	E. cloacae	NDM (5) OXA-48 (1)	yes						rectal swab
123	31746994	2014-2016	UK	hospital	E. cloacae	GES-5 (1)							rectal swab
124	31813643	2016	Spain	hospital	E. cloacae complex	NDM (2)	yes	plasmid (IncX3)	Tn125 ISAba125 disrupted by the IS5 IS26	blaCMH-3	ST932	COL S	blood rectal swab
125	31988746 No CPE
126	32006688 No CPE
127	32015041	2019	Italy	hospital	E. cloacae	VIM (2)		plasmid (IncA)	IS26	blaSHV-12	ST106, ST574		rectal swab
128	32070467	2018-2019	Italy	regional	E. hormaechei	NDM (2)							various
129	32094139	2009-2014	UK	national	E. cloacae	KPC (26)		plamid (IncF,IncR, ColRNAI, IncX3)	Tn4401a/b/d		Diverse STs (ST32, ST45, ST88, ST108, ST133, ST162, ST171, ST270, ST451)		various
130	32105865	2013-2018	Croatia	multicenter (4 hospitals)	E. cloacae	VIM-1 (1)				blaSHV-1		COL R	blood
131	32269151	2012-2013	Spain	hospital	E. cloacae	OXA-48 (1)		plasmid (IncL/M)
132	32307627 No CPE
133	33090918	2005-2018	Spain	hospital	E. asburiae E. kobei E. hormaechei E. roggenkampii E. ludwigii E. cloacae	VIM-1 (133) OXA-48 (34) KPC-2 (9) KPC-3 (2) VIM-2 (1) VIM-1+KPC-2 (1) VIM-1+KPC-3 (1)				blaCTX-M blaSHV-12	PFGE (diverse types (I-VI, Viii, XII))		various
134	33860749	2013–2018	Switzerland	national	E. cloacae E. cloacae complex E. hormaechei Enterobacter spp.	NDM (20) OXA-48 (13) KPC (5) VIM (12)							various
135	33972241	2012-2017	Europe	International	E. cloacae E. asburiae	VIM-1 (43) NDM-1 (12) OXA-48 (12) OXA-162 (1) KPC-2 (2) KPC-3 (1) VIM-2 (1) VIM-4 (2) VIM-31 (1) GES-6 (1)				blaCTX-M blaSHV-12 blaTEM			various
136	34088906	2014-2018	Spain	multicenter (7 hospitals)	E. cloacae	VIM-1 (2) OXA-48 (1)				blaCTX-M blaSHV		COL S FOS R TGC S	various
137	34268132	2014-2019	Germany	hospital	E. cloacae	NDM (6) OXA-48 (7) KPC-2 (11) VIM (21) other (1)	yes			blaCTX-M-9 blaTEM-1B blaOXA-1	ST165 (1), ST419 (9)		various
138	34344951	2018-2019	Czech Republic	national	E. cloacae complex E. hormaechei	KPC (18)		plasmid (IncN, IncR+multiple)	Tn4401a	E. hormaechei: blaVIM-4 blaTEM-1 blaCTX-M blaOXA-1	ST133 (4), ST421 (3)	COL S	various
139	35231657	2020	Czech Republic	hospital	E. cloacae E. asburiae	GES-5 (2)	No	plasmid (pEcl-35771cz with two blaGES copies)					hospital surface
140	35856662 review
141	36621205	2015-2016	Spain	hospital	E. hormaechei subsp. xiangfangensis E. hormaechei subsp. hoffmannii	OXA-48 (20)		plasmid (IncL/M)		blaCTX-M blaOXA-1 mcr-9	ST66 (11), ST171 (8), ST78 (1)	COL R	blood
142	36862098	2022-2023	Denmark	national	E. hormaechei	NDM-5 (2) NDM-5+OXA-48 (9)	No				ST79		capsule
143	36940049	2015	Sweden	hospital	E. cloacae complex	OXA-48 (1)		plasmid (IncL)	IS1999	blaCMY-4 blaTEM-1	ST1584	COL S	rectal swab
144	37204917	2020-2021	Bulgaria	hospital	E. cloacae complex	VIM (4)					ERIC-PCR (diverse types)		various
145	37486192	2006-2019	Poland	national	E. hormaechei E. roggenkampii E. asburiae E. kobei E. ludwigii E. mori	VIM-1, VIM-2, VIM-4, VIM-20, VIM-40 (373) VIM-4+IMP-19 (2)		plasmid (IncHI2 (237), IncHI2A (232), IncA (165), IncFII (140), IncFIA)	In238 In916 In1008 In1444 In2241	blaCTX-M blaSHV-12 blaGES-7	ST90 (117), ST89 (74), ST121 (36), ST1756 (3), ST66, ST1754		various
146	37717747	2020-2021	Ireland	national	E. hormaechei E. asburiae	IMI-2 (2, E.a)	yes	plasmid (IncFIB, IncFII (E.a))			ST102 (E.h.) new ST (E.a)		feces
147	38186699	2018-2019 2019-2020	Italy	multicenter (7 hospitals)	Enterobacter spp.	NDM (3) OXA-48 (2) KPC (8) VIM (19) KPC+VIM (1)							rectal swab
148	38246112	2022	Portugal	hospital	E. hormaechei E. chengduensis E. roggenkampii	VIM-1 (1) IMP-22 (2)	no	plasmid (IncFIA, IncFII, IncFIB)		blaACT-17 blaMIR-3	ST2032 (E.h), ST598 (E.ch.), ST501 (E.r.)		pus rectal swab
149	38555080 No CPE
150	38723905	2019-2020	Germany	multicenter (2 hospitals)	E. hormaechei E. roggenkampii E. kobei E. ludwigii E. sichuanensis E. cloacae	OXA-48 (25) KPC (6) VIM (13) NDM-5+OXA-48 (5)				blaCTX-M-15 blaTEM-1 blaOXA-1 blaACT-45	Diverse STs (ST66, ST286, ST128)		various
151	38782383	2012-2022	France	national	E. cloacae complex	IMI/NmcA (112)					Diverse STs (ST820, ST250, ST657, ST1516, ST1517)
152	38996870	2021-2022	Spain	hospital	E. hormaechei	NDM-7 + VIM-1 (2)	yes	plasmid (IncN, IncX3)	class 1 integron Tn3- like	blaACT-24 blaGES-7	ST78	COL S	various
153	39009596 review												various
154	39052705	2016-2019	UK	multicenter (7 hospitals)	E. cloacae complex	IMP-1 (51)		plasmid (IncHI2+mcr-9, IncN3)			Diverse STs (ST78, ST110, ST114, ST311)		rectal swab
155	39297392	2017-2022	Spain	hospital	E. cloacae	OXA-48 (8) VIM-1 (10) VIM-63 (1)					Diverse STs (ST104, ST133, ST278, ST1729)		blood
156	39315812	2022	Dutch	national	E. cloacae complex	NDM-1 (2)	yes				ST231	COL S	various
157	39601575 No Enterobacter spp.
158	39792439	2011-2021	Netherlands	national	Enterobacter spp.	OXA-48 (27)		plasmid (IncL/M) chromosome	IS1 IS6 IS1999		ST114, ST121, ST78		various
159	26392482	2015	France	hospital	E. cloacae	FRI-1 (1)	yes	plasmid					urine
160	31302698	2016	Germany	hospital	E. cloacae	FRI-3 (1)		plasmid					rectal swab
161	31651210	2016-2017	Serbia	regional	E. cloacae/E. asburiae	NDM (12) OXA-48 (1) OXA-48+NDM (4)							urine
162	32729399	2016-2017	Croatia	multicenter (2 hospitals)	E. cloacae	VIM-1 (5)							VAP
163	33248262 No CPE
164	33493673	2015-2020	France	national	E. hormaechei subsp. steigerwaltii	VIM-2 (3)		plasmid	Tn1332				wound rectal swab
165	39825453	2021-2023	Italy	multicenter (20 hospitals)	E. cloacae complex	NDM-1 (1) VIM-1 (2)							various
166	39947614	2023	Italy	hospital	E. cloacae	IMP-19 (1)	No	plasmid		aac(6)-II blaBEL-1 blaIMP-19 msr€ mph€ sul1.	ST837		rectal swab
167	40511474	2018-2021	Germany	hospital	E. cloacae E. hormaechei	VIM (6)							rectal swab
168	40149050	2020-2023	Greece	hospital	Enterobacter spp.	KPC (3) VIM (23) NDM (6) KPC+VIM (2) OXA-48+VIM (1)							various
170	38084979	2013-2019	Germany	multicenter (61 hospitals)	E. xiangfangensis E. cloacae	KPC-2 (10)		plasmid (IncN[pMLST15)	non-Tn4401-KPC2-element (NTEKPC--Y)	blaTEM-1B blaOXA-1 strA strB aac(6´)-Ib-cr aac (3)-Iid qnrB2 mph(A) catB3 aar-3 sul1 (1–2x) dfrA19 qacEΔ	ST190 (1) new (2)		various
171	32040168	2013-2017	International	International	E. cloacae E. asburiae	KPC (3) VIM (31) NDM (10) OXA-48 (5) OXA-48+NDM (1)							various
172	37156401	2016-2022	Greece	hospital	E. cloacae	NDM-1 (47)		plasmid (IncA/C)	ISAba125	blaACT-16 AmpC ESBL blaOXA-1 blaTEM-1	clonal ST182 (43) singltons (ST190, ST269, ST443, ST743)
173	38741515	2024	Croatia	hospital	E. hormaechei	VIM-2+NDM-1+OXA-48 (2)					ST200	COL S
174	39470589	2022	Spain	hospital	E. ludwigii	IMI-1 (3)	No					COL R FOS R	abdominal infection
